# Supplementary material for: Bystanders’ Intention to Intervene in a Street Harassment Scenario: The Effects of Personal and Situational Factors
Source: Behav Sci (Basel). 2026 Jan 31;16(2):209. doi: 10.3390/bs16020209 (PMC12937757; doi:10.3390/bs16020209)
Supplement: Supplementary file 1 [file behavsci-16-00209-s001.zip]

Archive with 1 entries (1 files):
- behavsci-4024205-supplementary.pdf
